# Supplementary material for: Daphnia magna as an Alternative Model for (Simultaneous) Bioaccumulation and Chronic Toxicity Assessment—Controlled Exposure Study Indicates High Hazard of Heterocyclic PAHs
Source: Environ Sci Technol. 2025 Apr 30;59(18):8984–96. doi: 10.1021/acs.est.5c00384 (PMC12080252; doi:10.1021/acs.est.5c00384)
Supplement: Supplementary file 2 — es5c00384_si_002.xlsx [file es5c00384_si_002.xlsx]

## Sheet: Method
OECD 211 Test Report - Chronic reproductive toxicity tests with Daphnia magna
Test subtances
Nr:	#1	#2	#3	#4
Name:	benzo(c)carbazole	benzo[b]naphtho[1,2-d]furan	benzo[b]naphtho[l,2-d]thiophene	dinaphtho[2,1-b:1',2'-d]furan
Abbreviation:	BCRB	BNF	BNT	DNF
Structure:
Formula:	C16H11N	C16H10O	C16H10S	C20H12O
CAS Nr:	205-25-4	205-39-0	205-43-6	194-63-8
Inches:	1S/C16H11N/c1-2-6-12-11(5-1)9-10-15-16(12)13-7-3-4-8-14(13)17-15/h1-10,17H	1S/C16H10O/c1-2-6-12-11(5-1)9-10-15-16(12)13-7-3-4-8-14(13)17-15/h1-10H	1S/C16H10S/c1-2-6-12-11(5-1)9-10-15-16(12)13-7-3-4-8-14(13)17-15/h1-10H	1S/C20H12O/c1-3-7-15-13(5-1)9-11-17-19(15)20-16-8-4-2-6-14(16)10-12-18(20)21-17/h1-12H
Purity:	0.97	>98%	0.97	0.97
Molecular weight [g/mol]:	217.3	218.3	234.3	268.3
Water solubility [mg/L]:	0.8	0.25	0.026	0.0015
log Kow:	5.22	5.6	5.75	6.89
log Koc:	4.84	4.98	5.5	6.61
Vapor pressure [mm Hg]:	2.38x10-7	2.35x10-6	1.14x10-7	1.47x10-8
pKa:	13.03	—	—	—
Test species
Name:	Daphnia magna
Clone:	Clone 5
Supplier:	kindly provided by BioChem Agrar, Laboratory for biological and chemical analytics GmbH, Leipzig, Germany
Origin:	originally from RWTH Aachen University, Institute for Environmental Research, Germany
Test Conditions:
Procedure:	Semi-static
Photoperiod:	16 h light:8 h dark (1 klux light intensity)
#Replicates:	10/10 or 10/6 (control group/threatment group)
#Animal per replicate:	1
Test medium:	M4 medium
Frequency of medium renewal:	Three times a week
Feeding:	Desmodesmus subspicatus (SAG 86.81) equivalent to 0.2 mg C/daphnia/day (daily feeding except for weekends)
Frequency of counting offspring:	Daily counting except for weekends

## Sheet: Test 1-BNT&DNF
	Chemical:	Controls
	Conc. of methanol for dosing:	-
	Avr. medium concentration:	-																								depuration phase
					weekend							weekend							weekend									weekend							weekend
	Day	0	1	2	3	4	5	6	7	8	9	10	11	12	13	14	15	16	17	18	19	20	21			1	2	3	4	5	6	7	8	9	10	11	12
test conditions	Medium renewal	+		+			+		+		+			+		+		+			+		+				+			+		+		+
	Food provided	+	+	+			+	+	+	+	+			+	+	+	+	+			+	+	+			+	+			+	+	+	+	+			+
	pH	7.26					7.48							7.21							7.3			before exposure						7.4								before exposure
											7.35							7					7.12	after exposure			7.12							7.44			7.32	after exposure
	Temperature [˚C]	20					20				20			20				20			20		20	before exposure			20			20				20			20	before exposure
																								after exposure														after exposure
	O2 [mg/L]	8.41					8.48							8.29							8.32			before exposure						8.7								before exposure
											8.15							8.35					8.15	after exposure			9							8.57			8.61	after exposure
																									Total														Total
#live offspring per mother	Vessel 1										0			17	0	0	18	0			15	0	23		73
	2										0			18	0	23	0	0			15	0	24		80
	3										0			20	0	0	23	0			19	0	25		87
	4										0			18	0	0	0	22			0	19	0		59	0	0			21	0	23	0	0			32		76
	5										6			0	18	0	0	2			16	21	0		63	0	0			23	0	30	0	0			22		75
	6										12			1	18	1	0	21			0	18	0		71	0	0			26	27	0	0	0			31		84
	7										12			0	13	0	0	18			0	24	0		67	0	0			21	2	25	0	0			25		73
	8										12			0	15	2	0	19			0	22	0		70	0	0			14	0	28	0	0			23		65
	9										0			19	0	2	20	0			15	0	23		79
	10						pale		pale		dead			X	X	X	X	X			X	X	X		X
																																							Total
#dead offspring per mother	Vessel 1										0			1	0	0	0	0			0	0	0		1
	2										0			2	0	0	0	0			0	0	0		2
	3										0			1	0	0	0	0			0	0	0		1
	4										0			0	0	0	0	0			0	0	0		0														0
	5										0			0	1	0	0	0			0	0	0		1							4							4
	6										0			0	1	0	0	0			0	0	0		1														0
	7										0			0	0	0	0	0			0	0	0		0														0
	8										0			0	2	0	0	0			0	0	0		2							1							1
	9										0			0	0	0	0	0			0	0	0		0
	10						pale		pale		dead			X	X	X	X	X			X	X	X		X
	#total live offspring										42			93	64	28	61	82			80	104	95	#total live offspring	649	0	0			105	29	106	0	0			133	#total live offspring	373
	average increase of live offspring										4.66667			15	22.1111	25.2222	32	41.1111			50	61.5556	72.1111	#average live offspring	72.1111	72.1111	72.1111			93.1111	98.9111	120.111	120.111	120.111			146.711	#average live offspring	74.6
																								standard deviation	8.79552													standard deviation	6.80441
																								%standard deviation	12.1972													%standard deviation	9.12119
																								%offspring mortality	1.21766													%offspring mortality	1.32275
	Chemical:	DNF
	Conc. of methanol for dosing:	saturated
	Avr. medium concentration:	1.43 µg/L																								depuration phase
					weekend							weekend							weekend									weekend							weekend
	Day	0	1	2	3	4	5	6	7	8	9	10	11	12	13	14	15	16	17	18	19	20	21			1	2	3	4	5	6	7	8	9	10	11	12
test conditions	Medium renewal	+		+			+		+		+			+		+		+			+		+				+			+		+		+
	Food provided	+	+	+			+	+	+	+	+			+	+	+	+	+			+	+	+			+	+			+	+	+	+	+			+
	pH	7.31					7.32							7.21							7.15			before exposure														before exposure
				7.12							7.25							7.16					7.03	after exposure			7.23							7.49			7.26	after exposure
	Temperature [˚C]	20					20				20			20				20			20		20	before exposure			20			20				20			20	before exposure
																								after exposure														after exposure
	O2 [mg/L]	8.35					8.39							8.28							8.42			before exposure														before exposure
											8.36							8.16					8.23	after exposure			8.96							8.83			8.49	after exposure
																									Total														Total			% inhibition
#live offspring per mother	Vessel 1										11			0	11	0	0	0			4	18	0		44																Vessel 1	38.9831
	2										0			0	10	0	0	0			4	16	0		30																2	58.3975
	3										0			10	11	0	0	0			3	0	11		35																3	51.4638
	4						pale		small		0			0	0	2	0	0			6	0	9		17																4	76.4253
	5								slow		dead			X	X	X	X	X			X	X	X		X																5
	6										0			11	1	0	0	15			0	7	0		34	0	14			1	24	0	0	0			19		58		6	52.8505
	7										0			0	10	0	0	0			2	0	10		22	0	0			16	0	26	0	0			20		62		7	69.4915
	8										0			0	12	0	0	0			4	0	6		22	0	0	dead	X	X	X	X	X	X	X	X	X		X		8	69.4915
	9										0			13	0	0	19	0			9	0	0		41	0	25			0	23	0	0	3			26		77		9	43.1433
	10										0			9	7	0	0	11			0	4	0		31	0	0			17	3	21	0	0			19		60		10	57.0108
																									Total														Total		avr.:	57.473
#dead offspring per mother	Vessel 1										0			0	7	0	0	0			14	0	0		21
	2										0			5	4	0	0	0			12	1	0		22
	3										0			4	1	0	0	0			11	0	9		25
	4						pale		small		0			0	0	8	0	0			6	0	7		21
	5								slow		dead			X	X	X	X	X			X	X	X		X
	6										0			2	0	0	0	1			0	12	3		18	0	0			1	2	0	0	0			0		3
	7										0			13	3	1	0	0			16	0	6		39	0	0			1	0	0	0	0			1		2
	8										0			13	4	0	0	0			12	0	8		37	0	2	dead	X	X	X	X	X	X	X	X	X		X
	9										0			0	0	0	1	0			5	0	0		6	0	1			0	0	0	0	0			0		1
	10										0			0	2	0	0	2			0	9	0		13	0	0			1	0	0	0	0			2		3
	#total live offspring										11			43	62	2	19	26			32	45	36	#total live offspring	276	0	39			34	50	47	0	3			84	#total live offspring	257
	average increase of live offspring										1.22222			6	12.8889	13.1111	15.2222	18.1111			21.6667	26.6667	30.6667	#average live offspring	30.6667	30.6667	38.4667			46.9667	59.4667	71.2167	71.2167	71.9667			92.9667	#average live offspring	64.25
																								standard deviation	9.02774													standard deviation	8.65544
																								%standard deviation	29.4383													%standard deviation	13.4715
																								%offspring mortality	42.2594													%offspring mortality	3.38346
	Chemical:	BNT
	Conc. of methanol for dosing:	1 g/L
	Avr. medium concentration:	4.72 µg/L																								depuration phase
					weekend							weekend							weekend									weekend							weekend
	Day	0	1	2	3	4	5	6	7	8	9	10	11	12	13	14	15	16	17	18	19	20	21			1	2	3	4	5	6	7	8	9	10	11	12
test conditions	Medium renewal	+		+			+		+		+			+		+		+			+		+				+			+		+		+
	Food provided	+	+	+			+	+	+	+	+			+	+	+	+	+			+	+	+			+	+			+	+	+	+	+			+
	pH	7.26					7.26							7.1							7.23			before exposure														before exposure
											7.12							7.09					7.22	after exposure			7.33							7.55			7.26	after exposure
	Temperature [˚C]	20					20				20			20				20			20		20	before exposure			20			20				20			20	before exposure
																								after exposure														after exposure
	O2 [mg/L]	8.26					8.34							8.26							8.45			before exposure														before exposure
											8.29							8.19					8.36	after exposure			8.79							8.64			8.49	after exposure
																									Total														Total			% inhibition
#live offspring per mother	Vessel 1										0			1	2	0	0	0			14	0	19		36																Vessel 1	50.077
	2										6			0	3	0	0	12			0	14	0		35	0	20			0	32	0	0	0			22		74		2	51.4638
	3										8			0	5	0	0	8			3	22	0		46	0	0			20	0	28	0	0			23		71		3	36.2096
	4										11			0	6	0	0	0			15	23	0		55	0	0			13	0	22	0	0			32		67		4	23.7288
	5										0			8	0	14	0	0			13	0	0		35																5	51.4638
	6										8			0	10	0	0	16			0	17	0		51	0	19			0	20	0	0	0			26		65		6	29.2758
	7										0			1	12	0	0	0			15	17	0		45	0	0			23	0	29	0	0			23		75		7	37.5963
	8										11			0	14	0	0	22			0	24	0		71																8	1.54083
	9										0			17	0	0	16	0			19	0	0		52																9	27.8891
	10										12			0	6	0	0	0			10	11	0		39																10	45.9168
																									Total														Total		avr.:	35.5162
#dead offspring per mother	Vessel 1										0			10	14	0	0	0			3	0	0		27
	2										0			0	14	0	0	5			0	8	0		27	0	0			0	2	0	0	0			0		2
	3										0			0	7	0	0	1			3	2	0		13	0	0			1	0	0	0	0			0		1
	4										0			0	6	0	0	0			2	1	0		9	0	0			4	0	0	0	0			0		4
	5										0			5	0	1	0	1			1	0	0		8
	6										0			0	3	0	0	0			0	2	0		5	0	0			0	2	0	0	0			0		2
	7										0			10	3	0	0	0			2	6	0		21	0	0			1	0	1	0	0			0		2
	8										0			0	0	1	0	0			0	0	0		1
	9										0			4	0	0	7	0			0	0	0		11
	10										0			0	0	0	0	0			0	0	0		0
	#total live offspring										56			27	58	14	16	58			89	128	19	#total live offspring	465	0	39			56	52	79	0	0			126	#total live offspring	352
	average increase of live offspring										5.6			8.3	14.1	15.5	17.1	22.9			31.8	44.6	46.5	#average live offspring	47.3333	46.5	54.3			65.5	75.9	91.7	91.7	91.7			116.9	#average live offspring	70.4
																								standard deviation	11.694													standard deviation	4.3359
																								%standard deviation	24.7057													%standard deviation	6.15894
																								%offspring mortality	20.7836													%offspring mortality	3.0303
	Chemical:	BNT
	Conc. of methanol for dosing:	2.5 g/L
	Avr. medium concentration:	11.96 µg/L																								depuration phase
					weekend							weekend							weekend									weekend							weekend
	Day	0	1	2	3	4	5	6	7	8	9	10	11	12	13	14	15	16	17	18	19	20	21			1	2	3	4	5	6	7	8	9	10	11	12
test conditions	Medium renewal	+		+			+		+		+			+		+		+			+		+				+			+		+		+
	Food provided	+	+	+			+	+	+	+	+			+	+	+	+	+			+	+	+			+	+			+	+	+	+	+			+
	pH	7.32					7.59							7.34							7.4			before exposure														before exposure
											7.46							7.19					7.18	after exposure			7.45							7.64			7.33	after exposure
	Temperature [˚C]	20					20				20			20				20			20		20	before exposure			20			20				20			20	before exposure
																								after exposure														after exposure
	O2 [mg/L]	8.26					8.36							8.32							8.46			before exposure														before exposure
				8.23							8.26							8.28					8.24	after exposure			8.81							8.7			8.32	after exposure
																									Total														Total			% inhibition
#live offspring per mother	Vessel 1										3			8	0	1	0	14			12	0	0		38																Vessel 1	47.3035
	2										3			15	0	0	0	12			14	0	0		44																2	38.9831
	3						very small/pale		very small		0			0	0	7	0	0			8	0	7		22	0	0			16	0	20	0	0			18		54		3	69.4915
	4										5			0	dead	X	X	X			X	X	X		X																4
	5										2			0	13	0	0	16			0	11	0		42	0	20			0	21	0	0	0			19		60		5	41.7565
	6										6			1	8	0	0	9			3	7	0		34	0	21			0	17	0	0	0			27		65		6	52.8505
	7										0			7	0	7	0	0			8	0	13		35	0	0			19	0	17	1	0			25		62		7	51.4638
	8										6			0	5	0	0	11			0	14	0		36	0	20			0	25	0	0	0			31		76		8	50.077
	9										3			0	16	0	0	5			0	14	0		38																9	47.3035
	10										4			15	0	0	0	10			11	0	0		40																10	44.53
																									Total														Total		avr.:	49.3066
#dead offspring per mother	Vessel 1										5			5	0	0	0	2			3	0	0		15
	2										4			2	0	0	0	0			1	0	0		7
	3						very small/pale		very small		0			0	0	0	0	0			4	0	4		8	0	0			0	0	0	0	0			1		1
	4										2			0	dead	X	X	X			X	X	X		X
	5										8			0	1	0	0	0			0	5	0		14	0	0			0	1	0	0	0			5		6
	6										0			1	6	0	0	7			1	4	0		19	0	1			0	0	0	0	0			0		1
	7										0			6	0	7	0	0			9	0	0		22	0	0			1	0	2	0	0			2		5
	8										7			0	4	0	0	5			0	2	0		18	0	0			0	0	0	0	0			0		0
	9										5			0	1	0	0	9			0	0	0		15
	10										2			2	0	0	0	4			2	0	0		10
	#total live offspring										32			46	42	15	0	77			56	46	20	#total live offspring	329	0	61			35	63	37	1	0			120	#total live offspring	317
	average increase of live offspring										3.2			7.8	12.4667	14.1333	14.1333	22.6889			28.9111	34.0222	36.2444	#average live offspring	36.125	36.2444	48.4444			55.4444	68.0444	75.4444	75.6444	75.6444			99.6444	#average live offspring	63.4
																								standard deviation	6.64267													standard deviation	8.11172
																								%standard deviation	18.388													%standard deviation	12.7945
																								%offspring mortality	28.0088													%offspring mortality	3.93939

## Sheet: Test 2-DNF
	Chemical:	Controls
	Conc. of methanol for dosing:	-
	Avr. medium concentration:	-
					weekend							weekend							weekend
	Day	0	1	2	3	4	5	6	7	8	9	10	11	12	13	14	15	16	17	18	19	20	21
test conditions	Medium renewal	+		+			+		+		+			+		+		+			+		+
	Food provided	+	+	+			+	+	+	+	+			+	+	+	+	+			+	+	+
	pH	7.9					8.08							7.96										before exposure
				8.09					8.12		8.14					7.87		7.89					8.24	after exposure
	Temperature [˚C]	20					20				20			20				20			20		20	before exposure
																								after exposure
	O2 [mg/L]	9.04					9.04							8.99										before exposure
				9.2					9.07		8.91					9.26		8.81					9.15	after exposure
																									Total
#live offspring per mother	Vessel 1										15			26	7	0	0	24			0	22	0		94
	2										13			21	5	0	0	26			0	22	0		87
	3										14			29	0	0	0	22			0	21	0		86
	4										7			0	15	0	0	19			1	18	0		60
	5										15			0	28	0	0	27			0	22	0		92
	6										10			0	20	0	0	19			0	24	0		73
	7										16			31	0	0	0	23			0	19	0		89
	8										16			28	1	0	0	29			0	22	0		96
	9										18			29	0	0	0	23			0	20	0		90
	10										15			26	0	0	0	25			22	0	0		88
																									Total
#dead offspring per mother	Vessel 1										0			0	0	0	0	0			0	0	0		0
	2										0			0	0	0	0	0			0	0	0		0
	3										0			0	0	0	0	1			0	0	0		1
	4										0			0	0	0	0	0			0	0	0		0
	5										0			0	0	0	0	0			0	0	0		0
	6										0			0	0	0	0	0			0	0	0		0
	7										0			0	0	0	0	2			0	1	0		3
	8										0			0	0	0	0	0			0	0	0		0
	9										0			0	0	0	0	0			0	1	0		1
	10										0			0	0	0	0	0			0	0	0		0
	#total live offspring										139			190	76	0	0	237			23	190	0	#total live offspring	855
	average increase of live offspring										13.9			32.9	40.5	40.5	40.5	64.2			66.5	85.5	85.5	#average live offspring	85.5
																								standard deviation	10.9163
																								%standard deviation	12.7677
																								%offspring mortality	0.581395
	Chemical:	DNF
	Conc. of methanol for dosing:	0.125 g/L
	Avr. medium concentration:	0.2 µg/L
					weekend							weekend							weekend
	Day	0	1	2	3	4	5	6	7	8	9	10	11	12	13	14	15	16	17	18	19	20	21
test conditions	Medium renewal	+		+			+		+		+			+		+		+			+		+
	Food provided	+	+	+			+	+	+	+	+			+	+	+	+	+			+	+	+
	pH						8.3							8.15										before exposure
				8.41					8.05		8.46					8.11		8.03					7.92	after exposure
	Temperature [˚C]	20					20				20			20				20			20		20	before exposure
																								after exposure
	O2 [mg/L]						8.72							9.01										before exposure
				8.89					9.01		8.9					9.18		8.91						after exposure
																									Total			% inhibition
#live offspring per mother	Vessel 1										0			10	23	0	0	23			0	19	0		75		Vessel 1	12.2807
	2										0			9	15	0	0	11			4	23	2		64		2	25.1462
	3										10			0	17	0	0	19			0	26	0		72		3	15.7895
	4										0			11	22	0	0	0			17	0	22		72		4	15.7895
	5										9			0	17	0	0	19			0	21	0		66		5	22.807
	6										13			29	8	0	0	24			0	24	0		98		6	-14.6199
																									Total		avr.:	12.8655
#dead offspring per mother	Vessel 1										0			0	1	0	0	0			0	0	0		1
	2										0			0	1	0	0	0			0	0	0		1
	3										2			0	0	0	0	0			0	0	0		2
	4										0			0	1	0	0	0			0	0	0		1
	5										4			0	0	0	0	1			0	0	0		5
	6										1			0	0	0	0	1			0	0	0		2
	#total live offspring										32			59	102	0	0	96			21	113	24	#total live offspring	447
	average increase of live offspring										5.33333			15.1667	32.1667	32.1667	32.1667	48.1667			51.6667	70.5	74.5	#average live offspring	74.5
																								standard deviation	12.227
																								%standard deviation	16.4121
																								%offspring mortality	2.61438
	Chemical:	DNF
	Conc. of methanol for dosing:	0.25 g/L
	Avr. medium concentration:	0.26 µg/L
					weekend							weekend							weekend
	Day	0	1	2	3	4	5	6	7	8	9	10	11	12	13	14	15	16	17	18	19	20	21
test conditions	Medium renewal	+		+			+		+		+			+		+		+			+		+
	Food provided	+	+	+			+	+	+	+	+			+	+	+	+	+			+	+	+
	pH						8.18							8.24										before exposure
				8.48					8.42		8.3					9.52		7.93						after exposure
	Temperature [˚C]	20					20				20			20				20			20		20	before exposure
																								after exposure
	O2 [mg/L]						9.05							8.99										before exposure
				9.09					9.41		8.9					8.01		8.96						after exposure
																									Total			% inhibition
#live offspring per mother	Vessel 1										7			9	8	0	0	24			0	20	0		68		Vessel 1	20.4678
	2										11			0	20	0	0	21			0	26	0		78		2	8.77193
	3										15			0	20	0	0	24			0	22	0		81		3	5.26316
	4										0			20	0	21	0	0			18	0	0		59		4	30.9942
	5										10			0	23	0	0	25			0	2	0		60		5	29.8246
	6						dead	X	X	X	X			X	X	X	X	X			X	X	X		X		6
																									Total		avr.:	19.0643
#dead offspring per mother	Vessel 1										0			1	1	0	0	0			0	0	0		2
	2										0			0	4	0	0	1			0	0	0		5
	3										2			0	3	0	0	0			0	0	0		5
	4										0			0	0	1	0	0			0	0	0		1
	5										1			0	2	0	0	0			0	2	0		5
	6						X	X	X	X	X			X	X	X	X	X			X	X	X		X
	#total live offspring										43			29	71	21	0	94			18	70	0	#total live offspring	346
	average increase of live offspring										8.6			14.4	28.6	32.8	32.8	51.6			55.2	69.2	69.2	#average live offspring	69.2
																								standard deviation	10.0846
																								%standard deviation	14.5732
																								%offspring mortality	4.94505
	Chemical:	DNF
	Conc. of methanol for dosing:	0.5 g/L
	Avr. medium concentration:	0.41 µg/L
					weekend							weekend							weekend
	Day	0	1	2	3	4	5	6	7	8	9	10	11	12	13	14	15	16	17	18	19	20	21
test conditions	Medium renewal	+		+			+		+		+			+		+		+			+		+
	Food provided	+	+	+			+	+	+	+	+			+	+	+	+	+			+	+	+
	pH						8018							8.24										before exposure
				8.48					8.42		8.3					9.52		7.93						after exposure
	Temperature [˚C]	20					20				20			20				20			20		20	before exposure
																								after exposure
	O2 [mg/L]						9.05							8.99										before exposure
				9.39					9.41		8.9					8.01		8.98						after exposure
																									Total			% inhibition
#live offspring per mother	Vessel 1										8			0	16	0	0	2			15	2	16		59		Vessel 1	30.9942
	2										14			0	16	0	0	22			0	23	0		75		2	12.2807
	3						dead	X	X	X	X			X	X	X	X	X			X	X	X		X		3
	4										6			0	19	0	0	1			19	0	22		67		4	21.6374
	5										0			13	0	13	0	0			12	0	17		55		5	35.6725
	6										0			12	12	5	0	0			16	0	16		61		6	28.655
																									Total		avr.:	25.848
#dead offspring per mother	Vessel 1										1			0	3	0	0	0			0	0	0		4
	2										0			0	5	0	0	0			0	0	0		5
	3						dead	X	X	X	X			X	X	X	X	X			X	X	X		X
	4										0			0	3	0	0	0			1	0	0		4
	5										0			0	0	0	0	0			0	0	2		2
	6										0			0	0	0	0	0			1	0	1		2
	#total live offspring										28			25	63	18	0	25			62	25	71	#total live offspring	317
	average increase of live offspring										5.6			10.6	23.2	26.8	26.8	31.8			44.2	49.2	63.4	#average live offspring	63.4
																								standard deviation	7.79744
																								%standard deviation	12.2988
																								%offspring mortality	5.08982
	Chemical:	DNF
	Conc. of methanol for dosing:	1 g/L
	Avr. medium concentration:	1.24 µg/L
					weekend							weekend							weekend
	Day	0	1	2	3	4	5	6	7	8	9	10	11	12	13	14	15	16	17	18	19	20	21
test conditions	Medium renewal	+		+			+		+		+			+		+		+			+		+
	Food provided	+	+	+			+	+	+	+	+			+	+	+	+	+			+	+	+
	pH						8.7							8.27										before exposure
				8.13					8.54		8.83					8.2		8.23						after exposure
	Temperature [˚C]	20					20				20			20				20			20		20	before exposure
																								after exposure
	O2 [mg/L]						9.12							8.98										before exposure
				9.33					9.17		8.4					9.24		8.89						after exposure
																									Total			% inhibition
#live offspring per mother	Vessel 1										0			8	16	0	0	5			17	0	16		62		Vessel 1	27.4854
	2										11			0	12	0	0	0			0	26	2		51		2	40.3509
	3										0			8	12	4	0	13			16	0	0		53		3	38.0117
	4										0			10	13	1	0	17			19	0	0		60		4	29.8246
	5										10			0	12	0	0	4			0	24	0		50		5	41.5205
	6										0			11	19	1	0	5			20	0	19		75		6	12.2807
																									Total		avr.:	31.5789
#dead offspring per mother	Vessel 1										0			1	3	0	0	0			0	0	0		4
	2										5			0	12	0	0	0			0	0	0		17
	3										0			3	0	0	0	1			0	0	0		4
	4										0			5	0	0	0	0			0	0	0		5
	5										4			0	5	0	0	0			0	0	0		9
	6										0			3	1	0	0	0			1	0	3		8
	#total live offspring										21			37	84	6	0	44			72	50	37	#total live offspring	351
	average increase of live offspring										3.5			9.66667	23.6667	24.6667	24.6667	32			44	52.3333	58.5	#average live offspring	58.5
																								standard deviation	9.43928
																								%standard deviation	16.1355
																								%offspring mortality	11.809
	Chemical:	DNF
	Conc. of methanol for dosing:	1.5 g/L
	Avr. medium concentration:	1.35 µg/L
					weekend							weekend							weekend
	Day	0	1	2	3	4	5	6	7	8	9	10	11	12	13	14	15	16	17	18	19	20	21
test conditions	Medium renewal	+		+			+		+		+			+		+		+			+		+
	Food provided	+	+	+			+	+	+	+	+			+	+	+	+	+			+	+	+
	pH						9.06							8.46										before exposure
				8.11					8.49		8.4					8.23		8.29						after exposure
	Temperature [˚C]	20					20				20			20				20			20		20	before exposure
																								after exposure
	O2 [mg/L]						8.95							9.07										before exposure
				9.21					9.31		8.93					9.01		8.99						after exposure
																									Total			% inhibition
#live offspring per mother	Vessel 1										8			0	15	0	0	0			9	0	17		49		Vessel 1	42.6901
	2										12			0	19	0	0	24			19	0	0		74		2	13.4503
	3										10			0	9	0	0	2			0	9	7		37		3	56.7251
	4										11			0	16	0	0	0			1	0	12		40		4	53.2164
	5										0			7	0	17	0	13			16	0	0		53		5	38.0117
	6										11			0	13	0	0	10			0	22	0		56		6	34.5029
																									Total		avr.:	39.7661
#dead offspring per mother	Vessel 1										5			0	1	0	0	0			0	0	3		9
	2										3			0	4	0	0	4			1	0	0		12
	3										4			0	9	0	0	0			0	0	3		16
	4										1			0	3	0	0	0			1	0	0		5
	5										0			6	0	1	0	1			0	0	0		8
	6										2			0	10	0	0	0			0	0	0		12
	#total live offspring										52			7	72	17	0	49			45	31	36	#total live offspring	309
	average increase of live offspring										8.66667			9.83333	21.8333	24.6667	24.6667	32.8333			40.3333	45.5	51.5	#average live offspring	51.5
																								standard deviation	13.2476
																								%standard deviation	25.7236
																								%offspring mortality	16.7116

## Sheet: Test 3-BNT
	Chemical:	Controls
	Conc. of methanol for dosing:	-
	Avr. medium concentration:	-
					weekend							weekend							weekend
	Day	0	1	2	3	4	5	6	7	8	9	10	11	12	13	14	15	16	17	18	19	20	21
test conditions	Medium renewal	+		+			+		+		+			+		+		+			+		+
	Food provided	+	+	+			+	+	+	+	+			+	+	+	+	+			+	+	+
	pH																							before exposure
				7.34							7.92							8.21					8.07	after exposure
	Temperature [˚C]	20					20				20			20				20			20		20	before exposure
																								after exposure
	O2 [mg/L]																							before exposure
				9.09							8.87							8.95					8.87	after exposure
																									Total
#live offspring per mother	Vessel 1										7			10	4	0	0	24			0	25	0		70
	2										14			0	15	1	0	22			0	32	0		84
	3										7			0	9	0	0	19			0	23	0		58
	4										9			0	10	1	0	17			10	16	0		63
	5										11			0	9	0	0	15			26	0	0		61
	6										0			13	8	0	0	0			17	0	17		55
	7										0			6	0	0	22	0			24	0	24		76
	8										7			11	0	1	0	19			22	0	0		60
	9										11			0	15	0	0	21			0	29	0		76
	10										8			13	0	0	0	23			30	0	0		74
																									Total
#dead offspring per mother	Vessel 1										0			2	1	0	0	0			0	0	0		3
	2										0			0	0	0	0	0			0	0	0		0
	3										0			0	1	0	0	0			0	0	0		1
	4										0			0	1	0	0	0			0	0	0		1
	5										0			0	0	0	0	0			0	0	0		0
	6										0			3	0	0	0	0			0	0	0		3
	7										0			1	0	0	0	0			0	0	0		1
	8										0			1	0	0	0	0			0	0	0		1
	9										0			0	0	0	0	0			0	0	0		0
	10										0			1	0	0	0	0			0	0	0		1
	#total live offspring										74			53	70	3	22	160			129	125	41	#total live offspring	677
	average increase of live offspring										7.4			12.7	19.7	20	22.2	38.2			51.1	63.6	67.7	#average live offspring	67.7
																								standard deviation	9.60382
																								%standard deviation	14.1858
																								%offspring mortality	1.59884
	Chemical:	BNT
	Conc. of methanol for dosing:	0.031 g/L
	Avr. medium concentration:	0.07 µg/L
					weekend							weekend							weekend
	Day	0	1	2	3	4	5	6	7	8	9	10	11	12	13	14	15	16	17	18	19	20	21
test conditions	Medium renewal	+		+			+		+		+			+		+		+			+		+
	Food provided	+	+	+			+	+	+	+	+			+	+	+	+	+			+	+	+
	pH																							before exposure
				7.43							8.16							8.18					8.95	after exposure
	Temperature [˚C]	20					20				20			20				20			20		20	before exposure
																								after exposure
	O2 [mg/L]																							before exposure
				9.21							8.74							8.13					8.91	after exposure
																									Total			% inhibition
#offspring per mother	Vessel 1										9			18	0	0	0	22			0	21	0		70		Vessel 1	-3.39734
	2										5			11	0	0	0	17			0	0	0		outlier		2
	3										12			15	0	0	0	24			0	20	0		71		3	-4.87445
	4										9			16	0	0	0	21			0	23	0		69		4	-1.92024
	5										8			11	0	0	0	22			0	16	0		57		5	15.805
	6										8			15	0	0	0	22			0	22	0		67		6	1.03397
																									Total		avr.:	1.32939
#dead offspring per mother	Vessel 1										0			0	0	0	0	0			0	0	0		0
	2										0			0	0	0	0	0			0	0	0		X
	3										0			0	0	0	0	0			0	0	0		0
	4										0			1	0	0	0	0			0	1	0		2
	5										0			0	0	0	0	0			0	2	0		2
	6										0			2	0	0	0	0			0	0	0		2
	#total offspring										51			86	0	0	0	128			0	102	0	#total live offspring	334
	average increase of offspring										8.5			22.8333	22.8333	22.8333	22.8333	44.1667			44.1667	61.1667	61.1667	#average live offspring	66.8
																								standard deviation	5.6745
																								%standard deviation	8.49477
																								%offspring mortality	1.76471
	Chemical:	BNT
	Conc. of methanol for dosing:	0.063 g/L
	Avr. medium concentration:	0.25 µg/L
					weekend							weekend							weekend
	Day	0	1	2	3	4	5	6	7	8	9	10	11	12	13	14	15	16	17	18	19	20	21
test conditions	Medium renewal	+		+			+		+		+			+		+		+			+		+
	Food provided	+	+	+			+	+	+	+	+			+	+	+	+	+			+	+	+
	pH																							before exposure
				7.46							7.94							8.22					8.15	after exposure
	Temperature [˚C]	20					20				20			20				20			20		20	before exposure
																								after exposure
	O2 [mg/L]																							before exposure
				9.15							8.8							8.94					8.96	after exposure
																									Total			% inhibition
#offspring per mother	Vessel 1										9			0	19	0	0	25			0	28	0		81		Vessel 1	-19.6455
	2										11			0	16	1	0	23			0	22	0		73		2	-7.82866
	3										0			15	0	0	20	0			23	0	0		58		3	14.3279
	4										0			10	0	16	0	0			14	0	24		64		4	5.46529
	5										0			12	14	0	0	0			19	0	19		64		5	5.46529
	6										0			11	0	14	0	0			18	0	18		61		6	9.8966
																									Total		avr.:	1.28016
#dead offspring per mother	Vessel 1										0			0	2	0	0	0			0	4	0		6
	2										1			0	4	0	0	0			0	0	0		5
	3										0			3	0	0	2	0			3	0	0		8
	4										0			6	0	3	0	0			5	0	0		14
	5										0			5	1	0	0	0			2	0	0		8
	6										0			6	0	2	0	0			1	0	0		9
	#total offspring										20			48	49	31	20	48			74	50	61	#total live offspring	401
	average increase of offspring										3.33333			11.3333	19.5	24.6667	28	36			48.3333	56.6667	66.8333	#average live offspring	66.8333
																								standard deviation	8.56543
																								%standard deviation	12.8161
																								%offspring mortality	11.0865
	Chemical:	BNT
	Conc. of methanol for dosing:	0.125 g/L
	Avr. medium concentration:	0.38 µg/L
					weekend							weekend							weekend
	Day	0	1	2	3	4	5	6	7	8	9	10	11	12	13	14	15	16	17	18	19	20	21
test conditions	Medium renewal	+		+			+		+		+			+		+		+			+		+
	Food provided	+	+	+			+	+	+	+	+			+	+	+	+	+			+	+	+
	pH																							before exposure
				7.55							7.94							8.23					8.97	after exposure
	Temperature [˚C]	20					20				20			20				20			20		20	before exposure
																								after exposure
	O2 [mg/L]																							before exposure
				9.13							8.72							8.14					8.91	after exposure
																									Total			% inhibition
#offspring per mother	Vessel 1										0			3	11	1	0	22			0	28	1		66		Vessel 1	2.51108
	2						X	X	X	X	X			X	X	X	X	X			X	X	X		X		2
	3										0			4	0	13	0	0			19	0	19		55		3	18.7592
	4										0			12	0	0	16	1			23	0	30		82		4	-21.1226
	5										0			6	12	0	0	0			14	21	1		54		5	20.2363
	6										7			0	9	3	0	15			0	17	1		52		6	23.1905
																									Total		avr.:	8.71492
#dead offspring per mother	Vessel 1														8			1							9
	2						X	X	X	X	X			X	X	X	X	X			X	X	X		X
	3													7		4					5				16
	4													5			3				2				10
	5													5											5
	6														1										1
	#total offspring										7			25	32	17	16	38			56	66	52	#total live offspring	309
	average increase of offspring										1.4			6.4	12.8	16.2	19.4	27			38.2	51.4	61.8	#average live offspring	61.8
																								standard deviation	12.5379
																								%standard deviation	20.2879
																								%offspring mortality	11.7143
	Chemical:	BNT
	Conc. of methanol for dosing:	0.25 g/L
	Avr. medium concentration:	0.81 µg/L
					weekend							weekend							weekend
	Day	0	1	2	3	4	5	6	7	8	9	10	11	12	13	14	15	16	17	18	19	20	21
test conditions	Medium renewal	+		+			+		+		+			+		+		+			+		+
	Food provided	+	+	+			+	+	+	+	+			+	+	+	+	+			+	+	+
	pH																							before exposure
				7.58							7.92							8.27					8.14	after exposure
	Temperature [˚C]	20					20				20			20				20			20		20	before exposure
																								after exposure
	O2 [mg/L]																							before exposure
				8.99							8.65							8.96					8.83	after exposure
																									Total			% inhibition
#offspring per mother	Vessel 1										0			8	0	0	19	0			13	0	0		40		Vessel 1	40.9158
	2										0			21	0	0	0	18			0	20	0		59		2	12.8508
	3										0			0	16	0	0	21			0	23	0		60		3	11.3737
	4										2			0	10	2	0	0			5	15	0		34		4	49.7784
	5										7			0	9	0	0	21			0	20	0		57		5	15.805
	6										0			10	0	15	0	0			21	0	16		62		6	8.4195
																									Total		avr.:	23.1905
#dead offspring per mother	Vessel 1										0			3	0	0	0	0			7	0	0		10
	2										0			2	0	0	0	7			0	0	0		9
	3										0			0	1	0	0	1			0	1	0		3
	4										8			0	3	0	0	0			12	1	0		24
	5										1			0	0	0	0	0			0	2	0		3
	6										0			2	0	3	0	0			0	0	0		5
	#total offspring										9			39	35	17	19	60			39	78	16	#total live offspring	312
	average increase of offspring										1.5			8	13.8333	16.6667	19.8333	29.8333			36.3333	49.3333	52	#average live offspring	52
																								standard deviation	11.8828
																								%standard deviation	22.8515
																								%offspring mortality	14.7541
	Chemical:	BNT
	Conc. of methanol for dosing:	0.5 g/L
	Avr. medium concentration:	1.94 µg/L
					weekend							weekend							weekend
	Day	0	1	2	3	4	5	6	7	8	9	10	11	12	13	14	15	16	17	18	19	20	21
test conditions	Medium renewal	+		+			+		+		+			+		+		+			+		+
	Food provided	+	+	+			+	+	+	+	+			+	+	+	+	+			+	+	+
	pH																							before exposure
				7.62							7.91							8.26					8.16	after exposure
	Temperature [˚C]	20					20				20			20				20			20		20	before exposure
																								after exposure
	O2 [mg/L]																							before exposure
				9.03							8.6							9.03					8.87	after exposure
																									Total			% inhibition
#offspring per mother	Vessel 1										7			0	9	1	0	18			0	22	0		57		Vessel 1	15.805
	2										10			0	14	0	0	0			17	4	17		62		2	8.4195
	3										0			6	0	0	16	0			20	0	0		42		3	37.9616
	4						X	X	X	X	X			X	X	X	X	X			X	X	X		X		4
	5										0			6	0	2	11	0			23	0	0		42		5	37.9616
	6										0			6	0	0	9	0			24	0	0		39		6	42.3929
																									Total		avr.:	28.5081
#dead offspring per mother	Vessel 1										5			0	0	0	0	2			0	0	0		7
	2										2			1	0	0	0	2			0	0	0		5
	3										2			1	0	0	0	4			0	2	0		9
	4						X	X	X	X	X			X	X	X	X	X			X	X	X		X
	5										2			3	0	0	0	3			0	1	0		9
	6										0			2	0	0	0	6			0	2	0		10
	#total offspring										17			18	23	3	36	18			84	26	17	#total live offspring	242
	average increase of offspring										3.4			7	11.6	12.2	19.4	23			39.8	45	48.4	#average live offspring	48.4
																								standard deviation	10.3586
																								%standard deviation	21.402
																								%offspring mortality	14.1844

## Sheet: Test 4-BNF
	Chemical:	Controls
	Conc. of methanol for dosing:	-
	Avr. medium concentration:	-
					weekend							weekend							weekend
	Day	0	1	2	3	4	5	6	7	8	9	10	11	12	13	14	15	16	17	18	19	20	21
test conditions	Medium renewal	+		+			+		+		+			+		+		+			+		+
	Food provided	+	+	+			+	+	+	+	+			+	+	+	+	+			+	+	+
	pH						7.61											7.63						before exposure
									7.55		7.85			8.12									7.69	after exposure
	Temperature [˚C]	20					20		20		20			20				20					20	before exposure
																								after exposure
	O2 [mg/L]						8.5											9.41						before exposure
									8.84		8.48			9.26									8.61	after exposure
																									Total
#live offspring per mother	Vessel 1										0			13	16	0	0	0			28	23	0		80
	2										0			10	13	0	0	24			0	31	0		78
	3										0			15	0	15	0	0			23	0	23		76
	4										0			10	15	0	0	0			24	20	0		69
	5										0			15	0	13	0	0			17	0	27		72
	6										0			13	0	14	0	0			22	0	27		76
	7										0			11	0	0	25	0			25	0	0		61
	8										12			3	11	1	0	26			0	19	0		72
	9										0			13	11	0	0	0			19	20	0		63
	10										0			14	0	0	0	17			0	23	0		54
																									Total
#dead offspring per mother	Vessel 1										0			0	0	0	0	0			0	0	0		0
	2										0			0	0	0	0	0			0	0	0		0
	3										0			0	0	0	0	0			0	0	0		0
	4										0			0	0	0	0	0			0	0	0		0
	5										0			0	0	0	0	0			0	0	0		0
	6										0			0	0	0	0	0			0	0	0		0
	7										0			0	0	0	0	0			0	0	0		0
	8										0			0	0	0	0	0			0	0	0		0
	9										0			0	0	0	0	0			0	0	0		0
	10										0			0	0	0	0	0			0	0	0		0
	#total live offspring										12			117	66	43	25	67			158	136	77	#total live offspring	701
	average increase of live offspring										1.2			12.9	19.5	23.8	26.3	33			48.8	62.4	70.1	#average live offspring	70.1
																								standard deviation	8.37257
																								%standard deviation	11.9438
																								%offspring mortality	0
	Chemical:	BNF
	Conc. of methanol for dosing:	0.063 g/L
	Avr. medium concentration:	0.35 µg/L
					weekend							weekend							weekend
	Day	0	1	2	3	4	5	6	7	8	9	10	11	12	13	14	15	16	17	18	19	20	21
test conditions	Medium renewal	+		+			+		+		+			+		+		+			+		+
	Food provided	+	+	+			+	+	+	+	+			+	+	+	+	+			+	+	+
	pH																	7.79						before exposure
									7.96		8.11			8.41									8.14	after exposure
	Temperature [˚C]	20							20		20			20				20					20	before exposure
																								after exposure
	O2 [mg/L]																	8.93						before exposure
									8.2		9.84			9.21									8.67	after exposure
																									Total			% inhibition
#offspring per mother	Vessel 1										10			16	1	0	0	23			0	27	0		77		Vessel 1	-9.84308
	2										9			14	0	0	0	21			19	0	0		63		2	10.1284
	3										10			15	1	0	0	22			0	24	0		72		3	-2.71041
	4										0			10	0	11	0	0			15	0	23		59		4	15.8345
	5										11			0	10	0	0	17			25	0	0		63		5	10.1284
	6										0			13	15	0	0	0			15	0	25		68		6	2.99572
																									Total		avr.:	4.42225
#dead offspring per mother	Vessel 1										0			0	1	0	0	0			0	0	0		1
	2										0			0	0	0	0	0			0	0	0		0
	3										0			0	0	0	0	0			0	0	0		0
	4										0			0	0	0	0	0			0	0	0		0
	5										0			0	0	0	0	0			0	0	0		0
	6										0			0	0	0	0	0			0	0	0		0
	#total offspring										40			68	27	11	0	83			74	51	48	#total live offspring	402
	average increase of offspring										6.66667			18	22.5	24.3333	24.3333	38.1667			50.5	59	67	#average live offspring	67
																								standard deviation	6.66333
																								%standard deviation	9.94527
																								%offspring mortality	0.248139
	Chemical:	BNF
	Conc. of methanol for dosing:	0.125 g/L
	Avr. medium concentration:	0.77 µg/L
					weekend							weekend							weekend
	Day	0	1	2	3	4	5	6	7	8	9	10	11	12	13	14	15	16	17	18	19	20	21
test conditions	Medium renewal	+		+			+		+		+			+		+		+			+		+
	Food provided	+	+	+			+	+	+	+	+			+	+	+	+	+			+	+	+
	pH																	8.06						before exposure
									8.08		8.19			8.71									8.16	after exposure
	Temperature [˚C]	20							20		20			20				20					20	before exposure
																								after exposure
	O2 [mg/L]																	8.84						before exposure
									8.77		9.31			9.32									8.65	after exposure
																									Total			% inhibition
#offspring per mother	Vessel 1										11			0	15	0	0	22			0	24	0		72		Vessel 1	-2.71041
	2										4			0	17	0	0	20			0	24	0		65		2	7.27532
	3										7			0	14	0	0	20			0	31	0		72		3	-2.71041
	4										10			0	12	0	11	21			0	27	0		81		4	-15.5492
	5										0			12	8	0	0	0			19	21	0		60		5	14.408
	6										0			14	0	0	0	21			24	0	0		59		6	15.8345
																									Total		avr.:	2.75796
#dead offspring per mother	Vessel 1										0			0	0	0	0	0			0	0	0		0
	2										0			0	0	0	0	0			0	0	0		0
	3										0			0	0	0	0	0			0	0	0		0
	4										0			0	0	0	0	0			0	0	0		0
	5										0			0	0	0	0	0			0	0	0		0
	6										0			0	0	0	0	0			0	0	0		0
	#total offspring										32			26	66	0	11	104			43	127	0	#total live offspring	409
	average increase of offspring										5.33333			9.66667	20.6667	20.6667	22.5	39.8333			47	68.1667	68.1667	#average live offspring	68.1667
																								standard deviation	8.42417
																								%standard deviation	12.3582
																								%offspring mortality	0
	Chemical:	BNF
	Conc. of methanol for dosing:	0.25 g/L
	Avr. medium concentration:	1.55 µg/L
					weekend							weekend							weekend
	Day	0	1	2	3	4	5	6	7	8	9	10	11	12	13	14	15	16	17	18	19	20	21
test conditions	Medium renewal	+		+			+		+		+			+		+		+			+		+
	Food provided	+	+	+			+	+	+	+	+			+	+	+	+	+			+	+	+
	pH																	8.19						before exposure
									8.18		8.23			8.66									8.19	after exposure
	Temperature [˚C]	20							20		20			20				20					20	before exposure
																								after exposure
	O2 [mg/L]																	8.77						before exposure
									8.77		9.08			9.22									8.66	after exposure
																									Total			% inhibition
#offspring per mother	Vessel 1										8			0	16	0	0	21			0	23	0		68		Vessel 1	2.99572
	2										4			0	8	0	0	13			0	19	0		44		2	37.2325
	3										10			0	12	0	0	20			0	25	0		67		3	4.42225
	4										0			14	0	0	0	21			22	0	0		57		4	18.6876
	5										0			18	0	0	11	dead			X	X	X		X		5
	6										0			13	0	0	11	0			16	0	0		40		6	42.9387
																									Total		avr.:	21.2553
#dead offspring per mother	Vessel 1										0			0	0	0	0	0			0	0	0		0
	2										0			0	0	0	0	0			0	0	0		0
	3										0			0	0	0	0	0			0	0	0		0
	4										0			0	0	0	0	0			0	0	0		0
	5										0			0	0	0	0	dead			X	X	X		X
	6										0			0	0	0	1	0			0	0	0		1
	#total offspring										22			27	36	0	11	75			38	67	0	#total live offspring	276
	average increase of offspring										4.4			9.8	17	17	19.2	34.2			41.8	55.2	55.2	#average live offspring	55.2
																								standard deviation	12.8725
																								%standard deviation	23.3197
																								%offspring mortality	0.361011
	Chemical:	BNF
	Conc. of methanol for dosing:	0.5 g/L
	Avr. medium concentration:	2.99 µg/L
					weekend							weekend							weekend
	Day	0	1	2	3	4	5	6	7	8	9	10	11	12	13	14	15	16	17	18	19	20	21
test conditions	Medium renewal	+		+			+		+		+			+		+		+			+		+
	Food provided	+	+	+			+	+	+	+	+			+	+	+	+	+			+	+	+
	pH																	8.23						before exposure
									8.22		8.24			8.61									8.36	after exposure
	Temperature [˚C]	20							20		20			20				20					20	before exposure
																								after exposure
	O2 [mg/L]																	8.85						before exposure
									8.77		9.31			9.26									8.26	after exposure
																									Total			% inhibition
#offspring per mother	Vessel 1										0			14	0	0	18	0			14	0	0		46		Vessel 1	34.3795
	2										0			13	0	0	21	0			15	0	0		49		2	30.0999
	3										0			6	0	0	17	0			15	0	0		38		3	45.7917
	4										0			12	0	0	18	0			17	0	0		47		4	32.9529
	5										0			2	13	0	0	21			1	23	0		60		5	14.408
	6										0			13	0	0	18	0			20	0	0		51		6	27.2468
																									Total		avr.:	30.8131
#dead offspring per mother	Vessel 1										0			0	0	0	0	0			0	0	0		0
	2										0			0	0	0	0	0			0	0	0		0
	3										0			0	0	0	0	0			0	0	0		0
	4										0			0	0	0	0	0			0	0	0		0
	5										0			0	0	0	0	0			0	0	0		0
	6										0			0	0	0	0	0			0	0	0		0
	#total offspring										0			60	13	0	92	21			82	23	0	#total live offspring	291
	average increase of offspring										0			10	12.1667	12.1667	27.5	31			44.6667	48.5	48.5	#average live offspring	48.5
																								standard deviation	7.17635
																								%standard deviation	14.7966
																								%offspring mortality	0
	Chemical:	BNF
	Conc. of methanol for dosing:	1 g/L
	Avr. medium concentration:	4.36 µg/L
					weekend							weekend							weekend
	Day	0	1	2	3	4	5	6	7	8	9	10	11	12	13	14	15	16	17	18	19	20	21
test conditions	Medium renewal	+		+			+		+		+			+		+		+			+		+
	Food provided	+	+	+			+	+	+	+	+			+	+	+	+	+			+	+	+
	pH																	8.28						before exposure
									8.28		8.21			8.88									8.31	after exposure
	Temperature [˚C]	20							20		20			20				20					20	before exposure
																								after exposure
	O2 [mg/L]																							before exposure
									8.56		9.22			0.09				8.76					8.52	after exposure
																									Total			% inhibition
#offspring per mother	Vessel 1										0			10	0	10	0	0			16	0	22		58		Vessel 1	17.2611
	2										0			6	11	0	0	3			14	12	0		46		2	34.3795
	3										0			3	8	0	0	16			16	0	1		44		3	37.2325
	4										4			9	0	0	0	12			20	0	0		45		4	35.806
	5										0			12	0	11	0	dead (reported as exposure related)			X	X	X		23		5	67.1897
	6										0			3	0	18	0	0			16	0	19		56		6	20.1141
																									Total		avr.:	35.3305
#dead offspring per mother	Vessel 1										0			0	0	1	0	0			0	0	0		1
	2										0			0	0	0	0	0			0	0	0		0
	3										0			0	0	0	0	0			0	0	0		0
	4										0			0	0	0	0	0			0	0	0		0
	5										0			0	0	1	0	dead (reported as exposure related)			X	X	X		1
	6										0			0	0	0	0	0			0	0	0		0
	#total offspring										4			31	19	28	0	31			82	12	42	#total live offspring	272
	average increase of offspring										0.8			7	10.8	16.4	16.4	22.6			39	41.4	49.8	#average live offspring	45.3333
																								standard deviation	12.4526
																								%standard deviation	27.4689
																								%offspring mortality	0.729927

## Sheet: Test 5-BCRB
	Chemical:	Controls
	Conc. of methanol for dosing:	-
	Avr. medium concentration:	-
					weekend							weekend							weekend
	Day	0	1	2	3	4	5	6	7	8	9	10	11	12	13	14	15	16	17	18	19	20	21
test conditions	Medium renewal	+		+			+		+		+			+		+		+			+		+
	Food provided	+	+	+			+	+	+	+	+			+	+	+	+	+			+	+	+
	pH						7.09		8.45					7.93		7.64					7.69			before exposure
				7.74			8.28				8.05							7.44						after exposure
	Temperature [˚C]	20					20				20			20				20			20		20	before exposure
																								after exposure
	O2 [mg/L]						10.58		11.29					8.29		10.49					9.15			before exposure
				8.86			10.22				8.75							8.51						after exposure
	`																								Total
#live offspring per mother	Vessel 1										0			13	0	24	0	0			20	0	22		79
	2										0			18	0	0	31	0			22	0	30		101
	3										0			12	0	24	0	0			25	0	22		83
	4						dead	X	X	X	X	X	X	X	X	X	X	X	X	X	X	X	X		X
	5										0			15	0	15	0	0			18	X	X		X
	6										0			14	0	28	0	0			16	0	23		81
	7										0			15	0	19	0	0			22	0	23		79
	8										0			13	21	0	0	0			23	0	30		87
	9										0			12	0	26	0	0			19	0	27		84
	10										0			12	0	24	0	0			20	0	20		76
																									Total
#dead offspring per mother	Vessel 1										0			0	0	0	0	0			0	0	0		0
	2										0			0	0	0	0	0			0	0	0		0
	3										0			0	0	0	0	0			0	0	0		0
	4						dead	X	X	X	X	X	X	X	X	X	X	X	X	X	X	X	X		0
	5										0			1	0	0	0	0			0	0	0		1
	6										0			0	0	0	0	0			0	0	0		0
	7										0			0	0	0	0	0			0	0	0		0
	8										0			0	0	0	0	0			0	0	0		0
	9										0			0	0	0	0	0			0	0	0		0
	10										0			0	0	0	0	0			0	0	0		0
	#total live offspring										0			124	21	160	31	0			185	0	197	#total live offspring	670
	average increase of live offspring										0			13.7778	16.1111	33.8889	37.3333	37.3333			57.8889	57.8889	79.7778	#average live offspring	83.75
																								standard deviation	7.75979
																								%standard deviation	9.26542
																								%offspring mortality	0.149031
	Chemical:	BCRB
	Conc. of methanol for dosing:	0.063 g/L
	Avr. medium concentration:	3.99 µg/L
					weekend							weekend							weekend
	Day	0	1	2	3	4	5	6	7	8	9	10	11	12	13	14	15	16	17	18	19	20	21
test conditions	Medium renewal	+		+			+		+		+			+		+		+			+		+
	Food provided	+	+	+			+	+	+	+	+			+	+	+	+	+			+	+	+
	pH						8.81							8.11							8.01			before exposure
				8.19							8.26							8.09						after exposure
	Temperature [˚C]	20					20				20			20				20			20		20	before exposure
																								after exposure
	O2 [mg/L]						9.23							8.72										before exposure
				8.89							8.7							8.48			8.19			after exposure
																									Total			% inhibition
#offspring per mother	Vessel 1										0			19	0	25	0	0			30	0	30		104		Vessel 1	-24.1791
	2										0			18	0	10	13	0			21	0	24		86		2	-2.68657
	3										0			14	0	26	0	0			17	0	30		87		3	-3.8806
	4										0			14	0	15	0	0			20	0	30		79		4	5.67164
	5										0			10	0	18	0	0			19	0	21		68		5	18.806
	6										0			14	0	20	0	0			21	0	20		75		6	10.4478
																									Total		avr.:	0.696517
#dead offspring per mother	Vessel 1										0			0	0	2	0	0			0	0	0		2
	2										0			1	0	0	1	0			0	0	0		2
	3										0			0	0	1	0	0			0	0	0		1
	4										0			1	0	5	0	0			0	0	0		6
	5										0			0	0	0	0	0			1	0	0		1
	6										0			2	0	3	0	0			0	0	0		5
	#total offspring										0			89	0	114	13	0			128	0	155	#total live offspring	499
	average increase of offspring										0			14.8333	14.8333	33.8333	36	36			57.3333	57.3333	83.1667	#average live offspring	83.1667
																								standard deviation	12.4164
																								%standard deviation	14.9295
																								%offspring mortality	3.29457
	Chemical:	BCRB
	Conc. of methanol for dosing:	0.125 g/L
	Avr. medium concentration:	9.55 µg/L
					weekend							weekend							weekend
	Day	0	1	2	3	4	5	6	7	8	9	10	11	12	13	14	15	16	17	18	19	20	21
test conditions	Medium renewal	+		+			+		+		+			+		+		+			+		+
	Food provided	+	+	+			+	+	+	+	+			+	+	+	+	+			+	+	+
	pH						8.84							8.25							8.09			before exposure
				8.23							8.26							8.1						after exposure
	Temperature [˚C]	20					20				20			20				20			20		20	before exposure
																								after exposure
	O2 [mg/L]						9.25							8.74							8.74			before exposure
				8.94							8.16							8.5						after exposure
																									Total			% inhibition
#offspring per mother	Vessel 1										0			10	0	15	0	0			17	0	26		68		Vessel 1	18.806
	2										0			17	22	0	0	0			2	0	22		63		2	24.7761
	3										0			9	0	22	0	0			24	0	23		78		3	6.86567
	4										0			12	0	17	0	0			21	0	29		79		4	5.67164
	5										0			13	22	0	0	0			18	0	25		78		5	6.86567
	6										0			10	0	17	0	0			14	0	20		61		6	27.1642
																									Total		avr.:	15.0249
#dead offspring per mother	Vessel 1										0			0	0	5	0	0			1	0	0		6
	2										0			0	0	0	0	0			0	0	0		0
	3										0			1	0	0	0	0			0	0	0		1
	4										0			0	0	3	0	0			3	0	0		6
	5										0			0	0	0	0	0			1	0	1		2
	6										0			0	0	2	0	0			1	0	0		3
	#total offspring										0			71	44	71	0	0			96	0	145	#total live offspring	427
	average increase of offspring										0			11.8333	19.1667	31	31	31			47	47	71.1667	#average live offspring	71.1667
																								standard deviation	8.18332
																								%standard deviation	11.4988
																								%offspring mortality	4.04494
	Chemical:	BCRB
	Conc. of methanol for dosing:	0.25 g/L
	Avr. medium concentration:	21.94 µg/L
					weekend							weekend							weekend
	Day	0	1	2	3	4	5	6	7	8	9	10	11	12	13	14	15	16	17	18	19	20	21
test conditions	Medium renewal	+		+			+		+		+			+		+		+			+		+
	Food provided	+	+	+			+	+	+	+	+			+	+	+	+	+			+	+	+
	pH						8.61							8.84							8.13			before exposure
				8.26							8.31							8.13						after exposure
	Temperature [˚C]	20					20				20			20				20			20		20	before exposure
																								after exposure
	O2 [mg/L]						9.23							8.79							8.59			before exposure
				9.08							8.29							8.52						after exposure
																									Total			% inhibition
#offspring per mother	Vessel 1										0			16	0	17	0	0			15	0	19		67		Vessel 1	20
	2										0			15	0	16	0	0			24	0	18		73		2	12.8358
	3										0			11	20	0	0	0			20	26	0		77		3	8.0597
	4										0			12	0	18	0	0			19	0	15		64		4	23.5821
	5										0			11	14	0	0	0			13	0	25		63		5	24.7761
	6										0			0	11	0	0	7			13	25	0		56		6	33.1343
																									Total		avr.:	20.398
#dead offspring per mother	Vessel 1										0			0	0	3	0	0			0	0	0		3
	2										0			0	0	2	0	0			0	0	0		2
	3										0			0	0	0	0	0			0	0	0		0
	4										0			0	0	2	0	0			1	0	0		3
	5										0			0	1	0	0	0			2	0	0		3
	6										0			0	0	0	0	0			1	0	0		1
	#total offspring										0			65	45	51	0	7			104	51	77	#total live offspring	400
	average increase of offspring										0			10.8333	18.3333	26.8333	26.8333	28			45.3333	53.8333	66.6667	#average live offspring	66.6667
																								standard deviation	7.50111
																								%standard deviation	11.2517
																								%offspring mortality	2.91262
	Chemical:	BCRB
	Conc. of methanol for dosing:	0.5 g/L
	Avr. medium concentration:	43.46 µg/L
					weekend							weekend							weekend
	Day	0	1	2	3	4	5	6	7	8	9	10	11	12	13	14	15	16	17	18	19	20	21
test conditions	Medium renewal	+		+			+		+		+			+		+		+			+		+
	Food provided	+	+	+			+	+	+	+	+			+	+	+	+	+			+	+	+
	pH						8.69							8.45							8			before exposure
				8.39							8.36							8.18						after exposure
	Temperature [˚C]	20					20				20			20				20			20		20	before exposure
																								after exposure
	O2 [mg/L]						9.34							8.86							8.81			before exposure
				9.06							8.9							8.62						after exposure
																									Total			% inhibition
#offspring per mother	Vessel 1						dead	X	X	X	X	X	X	X	X	X	X	X	X	X	X	X	X		X		Vessel 1
	2										0			9	0	10	0	0			16	0	16		51		2	39.1045
	3										0			10	0	0	0	13			15	0	0		38		3	54.6269
	4										0			8	0	12	0	0			15	0	16		51		4	39.1045
	5										0			9	0	13	0	0			19	0	19		60		5	28.3582
	6										0			8	0	15	0	0			14	0	15		52		6	37.9104
																									Total		avr.:	39.8209
#dead offspring per mother	Vessel 1						X	X	X	X	X	X	X	X	X	X	X	X	X	X	X	X	X		X
	2										0			0	0	3	0	0			0	0	0		3
	3										0			0	0	0	0	0			0	0	0		0
	4										0			0	0	1	0	0			0	0	0		1
	5										0			0	0	5	0	0			1	0	1		7
	6										0			0	0	3	0	0			1	0	0		4
	#total offspring										0			44	0	50	0	13			79	0	66	#total live offspring	252
	average increase of offspring										0			8.8	8.8	18.8	18.8	21.4			37.2	37.2	50.4	#average live offspring	50.4
																								standard deviation	7.89303
																								%standard deviation	15.6608
																								%offspring mortality	5.61798
	Chemical:	BCRB
	Conc. of methanol for dosing:	1 g/L
	Avr. medium concentration:	68.16 µg/L
					weekend							weekend							weekend
	Day	0	1	2	3	4	5	6	7	8	9	10	11	12	13	14	15	16	17	18	19	20	21
test conditions	Medium renewal	+		+			+		+		+			+		+		+			+		+
	Food provided	+	+	+			+	+	+	+	+			+	+	+	+	+			+	+	+
	pH						8.81							8.67							7.97			before exposure
				8.46							8.43							8.33						after exposure
	Temperature [˚C]	20					20				20			20				20			20		20	before exposure
																								after exposure
	O2 [mg/L]						9.39							9.02							8.76			before exposure
				9.06							8.87							8.81						after exposure
																									Total			% inhibition
#offspring per mother	Vessel 1										0			0	5	1	0	0			0	9	0		15		Vessel 1	82.0896
	2										0			0	0	0	5	0			6	0	0		11		2	86.8657
	3						dead	X	X	X	X	X	X	X	X	X	X	X	X	X	X	X	X		X		3
	4										0			0	6	0	0	0			3	5	0		14		4	83.2836
	5										0			0	7	0	0	0			5	9	0		21		5	74.9254
	6										0			0	0	6	0	0			0	7	1		14		6	83.2836
																									Total		avr.:	82.0896
#dead offspring per mother	Vessel 1										0			0	0	0	0	0			8	1	0		9
	2										0			0	0	0	2	0			0	0	0		2
	3						X	X	X	X	X	X	X	X	X	X	X	X	X	X	X	X	X		0
	4										0			0	0	0	0	0			9	0	0		9
	5										0			0	2	0	0	0			6	0	0		8
	6										0			0	0	0	0	0			8	0	0		8
	#total offspring										0			0	18	7	5	0			14	30	1	#total live offspring	75
	average increase of offspring										0			0	3.6	5	6	6			8.8	14.8	15	#average live offspring	15
																								standard deviation	3.67423
																								%standard deviation	24.4949
																								%offspring mortality	32.4324
